# Supplementary material for: Sunitinib Impairs Oral Mucosal Healing Through Endoplasmic Reticulum Stress-Mediated Keratinocyte Dysfunction
Source: Cells. 2025 Dec 19;15(1):1. doi: 10.3390/cells15010001 (PMC12784725; doi:10.3390/cells15010001)
Supplement: Supplementary file 1 [file cells-15-00001-s001.zip]

Archive with 1 entries (1 files):
- cells-4038626-supplementary.pdf
